# Supplementary material for: Adsorption of Pb2+ by ameliorated alum plasma in water and soil
Source: PLoS One. 2019 Jan 25;14(1):e0210614. doi: 10.1371/journal.pone.0210614 (PMC6347192; doi:10.1371/journal.pone.0210614)
Supplement: S1 Table — (XLS) [file pone.0210614.s004.xls]

## Sheet: Fig1-3
Fig.1	Adsorption dynamic curves of Pb2+ by ameliorated alum plasma and original alum plasma
time h	T0	T1	T2	T3	T4
0	0	0	0	0	0
1	2.11	4.87	11	2.87	1.55
2	3.52	7.55	18.62	3.55	1.66
4	4.01	9.791	27.56	4.21	1.89
6	4.36	10.92	32.211	5.01	1.97
8	4.87	11.76	35.61	5.76	2
10	5.3	12.2	37.33	6.2	2.11
15	5.66	12.09	38.11	6.89	2.07
20	5.81	12.22	37.99	7.22	2.12
30	5.87	12.55	38.02	7.25	2.09
			Fig.1
Fig. 2	The adsorption isotherms and adsorption rate curves of Pb2+ by the original alum plasma and ameliorated alum plasma (pH = 6, 25°C)
Pb	T0	T1	T2	T3	T4
0	0	0	0	0	0
2	0.14666	1.64664	2.5	0.14666	0.938624
5	0.317763	2.6635	6.25	0.415537	1.14395
10	0.43998	4.24658	12.39	0.464423	1.29061
20	1.4666	6.75987	24.35	0.43998	1.34927
40	2.1999	7.88652	31.12	1.27105	1.49593
80	2.56655	8.75316	34.05	2.07768	2.02391
100	2.63988	9.3998	34.85	2.10213	2.31723
			Fig 2
Fig.3	The influence of pH in the solution on the removal of Pb2+ by ameliorated alum plasma
pH	T0	T1	T2	T3	T4
3	0.508	1.5	52.1	3.1	0.7
4	2.4	12.2	55.9	3.2	3.9
5	3.3	15.4	66.3	3.1	4
6	4.22	23.5	77.8	4.5	4.59
7	13.8	53.2	96.5	11.8	11.7
8	14.2	65.3	96.6	12.6	24.3
9	14.8	71.2	97.05	12.7	28.5
10	19.6	79.5	97.07	18.98	30.3
11	28.9	80.7	98.06	23.8	33.4
			Fig 3
